# Supplementary material for: Stem Cells from Healthy and Tendinopathic Human Tendons: Morphology, Collagen and Cytokines Expression and Their Response to T3 Thyroid Hormone
Source: Cells. 2022 Aug 16;11(16):2545. doi: 10.3390/cells11162545 (PMC9406581; doi:10.3390/cells11162545)
Supplement: Supplementary file 1 [file cells-11-02545-s001.zip]

Archive with 1 entries (1 files):
- cells-1770281-supplementary.pdf
